# Supplementary material for: Flavonoid-Coated Gold Nanoparticles as Efficient Antibiotics against Gram-Negative Bacteria—Evidence from In Silico-Supported In Vitro Studies
Source: Antibiotics (Basel). 2021 Aug 12;10(8):968. doi: 10.3390/antibiotics10080968 (PMC8389009; doi:10.3390/antibiotics10080968)
Supplement: Supplementary file 1 [file antibiotics-10-00968-s001.zip]

Archive with 1 entries (1 files):
- antibiotics-1304266-supplementary.pdf
